# Supplementary material for: Detailed spatial immunophenotyping of primary melanomas reveals immune cell subpopulations associated with patient outcome
Source: Front Immunol. 2022 Aug 8;13:979993. doi: 10.3389/fimmu.2022.979993 (PMC9393646; doi:10.3389/fimmu.2022.979993)
Supplement: Supplementary Data Sheet — Statistical differences of immune cells per mm2 between margin regions in Supplementary Figure 4. [file DataSheet_1.xlsx]

## Sheet: Sheet1
Cells/mm^2 per 50um margin interval	T cells		CD8+ T cells		B cells		NK cells		Langerhans cells		P1		P2		P3		P4		P5		P6		P7		P8
	Significance	p-value	Significance	p-value	Significance	p-value	Significance	p-value	Significance	p-value	Significance	p-value	Significance	p-value	Significance	p-value	Significance	p-value	Significance	p-value	Significance	p-value	Significance	p-value	Significance	p-value
-200 to -150 vs. -150 to -100	ns	>0.9999	ns	>0.9999	ns	>0.9999	ns	>0.9999	ns	>0.9999	ns	>0.9999	ns	>0.9999	ns	>0.9999	ns	>0.9999	ns	>0.9999	ns	>0.9999	ns	>0.9999	ns	>0.9999
-200 to -150 vs. -100 to -50	ns	>0.9999	ns	>0.9999	ns	>0.9999	ns	>0.9999	ns	>0.9999	ns	>0.9999	ns	>0.9999	ns	>0.9999	ns	>0.9999	ns	>0.9999	ns	>0.9999	ns	>0.9999	ns	>0.9999
-200 to -150 vs. -50 to 0	*	0.0147	*	0.0438	ns	0.0714	*	0.0349	****	<0.0001	ns	0.1871	**	0.0065	ns	0.1411	ns	0.0745	ns	0.2418	ns	0.0624	ns	>0.9999	ns	0.1745
-200 to -150 vs. 0 to 50	****	<0.0001	***	0.0001	****	<0.0001	***	0.0002	****	<0.0001	ns	0.5198	*	0.0167	**	0.001	***	0.0001	ns	0.262	ns	0.0583	ns	0.0505	***	0.0001
-200 to -150 vs. 50 to 100	****	<0.0001	**	0.0012	****	<0.0001	**	0.0051	****	<0.0001	ns	>0.9999	ns	0.2593	*	0.0154	**	0.0023	ns	>0.9999	ns	0.2418	**	0.0061	***	0.0005
-200 to -150 vs. 100 to 150	**	0.0078	*	0.0469	****	<0.0001	*	0.0333	****	<0.0001	ns	>0.9999	ns	0.9036	ns	0.1814	ns	0.054	ns	>0.9999	ns	0.7139	ns	0.1014	*	0.0261
-200 to -150 vs. 150 to 200	ns	0.661	ns	>0.9999	****	<0.0001	ns	0.2627	***	0.0001	ns	>0.9999	ns	>0.9999	ns	>0.9999	ns	>0.9999	ns	>0.9999	ns	>0.9999	ns	>0.9999	ns	>0.9999
-150 to -100 vs. -100 to -50	ns	>0.9999	ns	>0.9999	ns	>0.9999	ns	>0.9999	ns	>0.9999	ns	>0.9999	ns	>0.9999	ns	>0.9999	ns	>0.9999	ns	>0.9999	ns	>0.9999	ns	>0.9999	ns	>0.9999
-150 to -100 vs. -50 to 0	ns	0.0509	ns	0.2654	ns	0.6449	*	0.0312	**	0.0021	ns	0.5165	ns	0.2144	ns	0.5211	ns	0.1496	ns	>0.9999	ns	0.2637	ns	>0.9999	ns	0.4186
-150 to -100 vs. 0 to 50	****	<0.0001	**	0.0017	****	<0.0001	***	0.0002	****	<0.0001	ns	>0.9999	ns	0.4372	**	0.0065	***	0.0003	ns	>0.9999	ns	0.2485	ns	0.1863	***	0.0005
-150 to -100 vs. 50 to 100	***	0.0002	*	0.0117	****	<0.0001	**	0.0045	***	0.0001	ns	>0.9999	ns	>0.9999	ns	0.0744	**	0.0057	ns	>0.9999	ns	0.8516	*	0.028	**	0.0019
-150 to -100 vs. 100 to 150	*	0.0286	ns	0.2813	****	<0.0001	*	0.0297	***	0.0002	ns	>0.9999	ns	>0.9999	ns	0.6478	ns	0.1104	ns	>0.9999	ns	>0.9999	ns	0.3455	ns	0.0737
-150 to -100 vs. 150 to 200	ns	>0.9999	ns	>0.9999	****	<0.0001	ns	0.239	**	0.0068	ns	>0.9999	ns	>0.9999	ns	>0.9999	ns	>0.9999	ns	>0.9999	ns	>0.9999	ns	>0.9999	ns	>0.9999
-100 to -50 vs. -50 to 0	ns	0.7126	ns	>0.9999	ns	>0.9999	ns	0.639	ns	0.0553	ns	>0.9999	ns	>0.9999	ns	>0.9999	ns	>0.9999	ns	>0.9999	ns	>0.9999	ns	>0.9999	ns	>0.9999
-100 to -50 vs. 0 to 50	***	0.0004	*	0.0278	****	<0.0001	*	0.0125	**	0.0011	ns	>0.9999	ns	>0.9999	ns	0.1091	**	0.0066	ns	>0.9999	ns	>0.9999	ns	0.5745	**	0.0046
-100 to -50 vs. 50 to 100	**	0.0076	ns	0.1408	****	<0.0001	ns	0.148	**	0.0053	ns	>0.9999	ns	>0.9999	ns	0.7596	ns	0.0711	ns	>0.9999	ns	>0.9999	ns	0.1066	*	0.0158
-100 to -50 vs. 100 to 150	ns	0.4587	ns	>0.9999	****	<0.0001	ns	0.6162	**	0.0087	ns	>0.9999	ns	>0.9999	ns	>0.9999	ns	0.8069	ns	>0.9999	ns	>0.9999	ns	0.9876	ns	0.3808
-100 to -50 vs. 150 to 200	ns	>0.9999	ns	>0.9999	***	0.0001	ns	>0.9999	ns	0.1416	ns	>0.9999	ns	>0.9999	ns	>0.9999	ns	>0.9999	ns	>0.9999	ns	>0.9999	ns	>0.9999	ns	>0.9999
-50 to 0 vs. 0 to 50	ns	>0.9999	ns	>0.9999	*	0.0314	ns	>0.9999	ns	>0.9999	ns	>0.9999	ns	>0.9999	ns	>0.9999	ns	>0.9999	ns	>0.9999	ns	>0.9999	ns	>0.9999	ns	>0.9999
-50 to 0 vs. 50 to 100	ns	>0.9999	ns	>0.9999	***	0.0009	ns	>0.9999	ns	>0.9999	ns	>0.9999	ns	>0.9999	ns	>0.9999	ns	>0.9999	ns	>0.9999	ns	>0.9999	ns	>0.9999	ns	>0.9999
-50 to 0 vs. 100 to 150	ns	>0.9999	ns	>0.9999	**	0.0069	ns	>0.9999	ns	>0.9999	ns	>0.9999	ns	>0.9999	ns	>0.9999	ns	>0.9999	ns	>0.9999	ns	>0.9999	ns	>0.9999	ns	>0.9999
-50 to 0 vs. 150 to 200	ns	>0.9999	ns	>0.9999	ns	0.0748	ns	>0.9999	ns	>0.9999	*	0.0347	ns	0.1754	ns	>0.9999	ns	>0.9999	ns	>0.9999	ns	>0.9999	ns	>0.9999	ns	>0.9999
0 to 50 vs. 50 to 100	ns	>0.9999	ns	>0.9999	ns	>0.9999	ns	>0.9999	ns	>0.9999	ns	>0.9999	ns	>0.9999	ns	>0.9999	ns	>0.9999	ns	>0.9999	ns	>0.9999	ns	>0.9999	ns	>0.9999
0 to 50 vs. 100 to 150	ns	>0.9999	ns	>0.9999	ns	>0.9999	ns	>0.9999	ns	>0.9999	ns	>0.9999	ns	>0.9999	ns	>0.9999	ns	>0.9999	ns	>0.9999	ns	>0.9999	ns	>0.9999	ns	>0.9999
0 to 50 vs. 150 to 200	*	0.0281	ns	0.1729	ns	>0.9999	ns	>0.9999	ns	>0.9999	ns	0.1143	ns	0.363	ns	0.5541	ns	0.1976	ns	>0.9999	ns	0.9772	ns	>0.9999	ns	0.1789
50 to 100 vs. 100 to 150	ns	>0.9999	ns	>0.9999	ns	>0.9999	ns	>0.9999	ns	>0.9999	ns	>0.9999	ns	>0.9999	ns	>0.9999	ns	>0.9999	ns	>0.9999	ns	>0.9999	ns	>0.9999	ns	>0.9999
50 to 100 vs. 150 to 200	ns	0.2529	ns	0.6833	ns	>0.9999	ns	>0.9999	ns	>0.9999	ns	0.3754	ns	>0.9999	ns	>0.9999	ns	>0.9999	ns	>0.9999	ns	>0.9999	ns	>0.9999	ns	0.4485
100 to 150 vs. 150 to 200	ns	>0.9999	ns	>0.9999	ns	>0.9999	ns	>0.9999	ns	>0.9999	ns	>0.9999	ns	>0.9999	ns	>0.9999	ns	>0.9999	ns	>0.9999	ns	>0.9999	ns	>0.9999	ns	>0.9999
